# Supplementary material for: Design, Optimization, and Modeling Study of Ultrasound-Assisted Extraction of Bioactive Compounds from Purple-Fleshed Sweet Potatoes
Source: Foods. 2024 May 12;13(10):1497. doi: 10.3390/foods13101497 (PMC11119358; doi:10.3390/foods13101497)
Supplement: Supplementary file 1 [file foods-13-01497-s001.zip]

Archive with 1 entries (1 files):
- foods-2926083-supplementary.pdf
